# Supplementary material for: The Use of Post-Natal Skeleton Development as Sensitive Preclinical Model to Test the Quality of Alternative Protein Sources in the Diet
Source: Nutrients. 2022 Sep 13;14(18):3769. doi: 10.3390/nu14183769 (PMC9501083; doi:10.3390/nu14183769)
Supplement: Supplementary file 1 [file nutrients-14-03769-s001.zip]

Archive with 1 entries (1 files):
- nutrients-1876751-supplementary.pdf
